# Supplementary material for: OsMAPK6 phosphorylation and CLG1 ubiquitylation of GW6a non-additively enhance rice grain size through stabilization of the substrate
Source: Nat Commun. 2024 May 21;15:4300. doi: 10.1038/s41467-024-48786-0 (PMC11109111; doi:10.1038/s41467-024-48786-0)
Supplement: Supplementary file 3 — Supplemental Data 1 [file 41467_2024_48786_MOESM3_ESM.xlsx]

## Sheet: Sheet1
Supplementary Table 1. Primers used in this study.
Primer Name	Primer Sequence (5'-3')	Function
CLG1-H715-M1-F	AAGGTCTACCTTGTGGCTATTTCATGCATT	Site-directed mutagenesis
CLG1-H715-M1-R	AGCCACAAGGTAGACCTTTAACTGCTGC	Site-directed mutagenesis
CLG1-H718-M2-F	TTGTGGCCATTTCATGTATTCAGCTTGCT	Site-directed mutagenesis
CLG1-H718-M2-R	ACATGAAATGGCCACAAGGTAGACCTTT	Site-directed mutagenesis
CLG1-C713-M3-F	ATGCTAGAGATGAAT TCCCCAATCTGC	Site-directed mutagenesis
CLG1-C713-M3-R	GAATTCATCTCTAGCATCTTTTCTCGA	Site-directed mutagenesis
GW6a-S142A-F	ACCTCCTCGGCCTCAGGGTGGCGCCATCTCACAG	Site-directed mutagenesis
GW6a-S142A-R	CCACCCTGAGGCCGAGGAGGTTGGCGACCTTCA	Site-directed mutagenesis
GW6a-S142D-F	ACCTCCTCGGCCTCAGGGTGGATCCATCTCACAG	Site-directed mutagenesis
GW6a-S142D-R	ATCCACCCTGAGGCCGAGGAGGTTGGCGACCTTCA	Site-directed mutagenesis
GW6a-T186A-F	CGGCGTCGCTGGCGCTGTTCGCGGGGAGGTTCGG	Site-directed mutagenesis
GW6a-T186A-R	CGAACAGCGCCAGCGACGCCGCGTTCGACTCCGT	Site-directed mutagenesis
GW6a-T186D-F	CGGCGTCGCTGGCGCTGTTCGATGGGAGGTTCGG	Site-directed mutagenesis
GW6a-T186D-R	ATCGAACAGCGCCAGCGACGCCGCGTTCGACTCCGT	Site-directed mutagenesis
pBI-2YN-GW6a-F	TACGAACGATAGTTAATTAAATGGTGGAGACGACGACGATGA	BiFC
pBI-2YN-GW6a-R	CCACCTCCTCCACTAGTAGTGAACTCGCGGGGGTCGACGAAGA	BiFC
pBI-2YC-OsMAPK6-F	TACGAACGATAGTTAATTAAATGGACGCCGGGGCGCAGCCGCCGG	BiFC
pBI-2YC-OsMAPK6-R	CCACCTCCTCCACTAGTAGTCTGGTAATCAGGGTTGAACGCAAGG	BiFC
pSY735-CLG1-F	CTGACTATGCGTCGACAATGGAGAAAATCGAGAGGCAC	BiFC
pSY735-CLG1-R	TCTGACTAGTGAGCTCATCTGATGTTGAACAATCAG	BiFC
pSY736-GW6a-F	ACGCGTCGACAATGGTGGAGACGACGACGATG	BiFC
pSY736-GW6a-R	CGGGATCCTTAGAACTCGCGGGGGTCGAC	BiFC
pMAL-c2X-CLG1-F	GGAAGGATTTCAGAATTCATGGAGAAAATCGAGAGG	Protein expression in vitro
pMAL-c2X-CLG1-R	GCTTGCCTGCAGGTCGACTTAATCTGATGTTGAACAATC	Protein expression in vitro
pMAL-c2X-CLG1-C1-F	GGAAGGATTTCAGAATTCATGTGTTGTCCTTCATACCG	Protein expression in vitro
pMAL-c2X-CLG1-C1-R	GCTTGCCTGCAGGTCGACTTAATCTGATGTTGAACAATC	Protein expression in vitro
pMAL-MYC-CLG1-F	CAGAATTCATGGAGAAAATCGAGAGGCAC	Protein expression in vitro
pMAL-MYC-CLG1-R	CGGGATCCCATCTGATGTTGAACAATC	Protein expression in vitro
pGEX-4T-OsMAPK6-F	CTGGTTCCGCGTGGATCCATGGACGCCGGGGCGCAGCCGC	Protein expression in vitro
pGEX-4T-OsMAPK6-R	CGGCCGCTCGAGTCGACCTACTGGTAATCAGGGTTGAAC	Protein expression in vitro
pMAL-OsMAPK6-F	GGAAGGATTTCAGAATTCATGGACGCCGGGGCGCAGCCGC	Protein expression in vitro
pMAL-OsMAPK6-R	GCTTGCCTGCAGGTCGACCTACTGGTAATCAGGGTTGAAC	Protein expression in vitro
pGEX-4T-OsMKK4-F	CTGGTTCCGCGTGGATCCatgcgaccgggcgggccgccgagc	Protein expression in vitro
pGEX-4T-OsMKK4-R	CGGCCGCTCGAGTCGACTCATGACGGAGGCGGTGCGAGGGGC	Protein expression in vitro
pET32a-OsMKK4-F	ATGGCTGATATCGGATCCatgcgaccgggcgggccgccgagc	Protein expression in vitro
pET32a-OsMKK4-R	GAGTGCGGCCGCAAGCTTTCATGACGGAGGCGGTGCGAGGGGC	Protein expression in vitro
pGEX-4T-GW6a-F	CTGGTTCCGCGTGGATCC ATGGTGGAGACGACGACG	Protein expression in vitro
pGEX-4T-GW6a-R	CGGCCGCTCGAGTCGAC TTAGAACTCGCGGGGGTC	Protein expression in vitro
pET32a-GW2-F	ATGGCTGATATCGGATCCATGGGGAACAGGATAGGGGGG	Protein expression in vitro
pET32a-GW2-R	GAGTGCGGCCGCAAGCTTCTACAACCATGCCAACCCTTG	Protein expression in vitro
pET32a-GW6a-F	ATGGCTGATATCGGATCCATGGTGGAGACGACGACG	Protein expression in vitro
pET32a-GW6a-R	GAGTGCGGCCGCAAGCTTTTAGAACTCGCGGGGGTC	Protein expression in vitro
pET32a-nGW6a-F	ATGGCTGATATCGGATCCATGGTGGAGACGACGACG	Protein expression in vitro
pET32a-nGW6a-R	GAGTGCGGCCGCAAGCTTTTAGTACCCGAACCTCCCCGTGAA	Protein expression in vitro
pMAL-nGW6a-F	GGAAGGATTTCAGAATTCATGGTGGAGACGACGACGATG	Protein expression in vitro
pMAL-nGW6a-R	GCTTGCCTGCAGGTCGACTTAGTACCCGAACCTCCCCGTGAACA	Protein expression in vitro
pMAL-cGW6a-F	GGAAGGATTTCAGAATTC ATGGCGCCGTTCAGGCGGCCGGAGT	Protein expression in vitro
pMAL-cGW6a-R	GCTTGCCTGCAGGTCGAC TTAGAACTCGCGGGGGTCGACG	Protein expression in vitro
pSUPER-GW6a-F	ATCGACTCTAGAAAGCTTATGGTGGAGACGACGACGATGAT	CoIP/Transgenic construction
pSUPER-GW6a-R	GGTACCGGATCCACTAGTGAACTCGCGGGGGTCGACGAAGA	CoIP/Transgenic construction
pSUPER-nGW6a-F	ATCGACTCTAGAAAGCTTATGGTGGAGACGACGACGATGAT	CoIP/Transgenic construction
pSUPER-nGW6a-R	GGTACCGGATCCACTAGTGTACCCGAACCTCCCCGTGAACA	CoIP/Transgenic construction
pSUPER-CLG1-F	ATCGACTCTAGAAAGCTTATGGAGAAAATCGAGAGGC	CoIP/Transgenic construction
pSUPER-CLG1-R	GGTACCGGATCCACTAGTATCTGATGTTGAACAATCA	CoIP/Transgenic construction
pSUPER-OsMAPK6-F	ATCGACTCTAGAAAGCTTATGGACGCCGGGGCGCAGCCGC	CoIP/Transgenic construction
pSUPER-OsMAPK6-R	GGTACCGGATCCACTAGTCTGGTAATCAGGGTTGAACGCA	CoIP/Transgenic construction
pCAMBIA2300-CLG1-F	cgggatccATGGAGAAAATCGAGAGGCACTT	Transgenic construction
pCAMBIA2300-CLG1-R	ggactagtATCTGATGTTGAACAATCAGCTCTA	Transgenic construction
pCLG1-CLG1-GFP-F	gaccatgattacgaattctgcttctggatctatttt	Transgenic construction
pCLG1-CLG1-GFP-R	CCTCTCGATTTTCTCCATggatcc tatctgatcagcttgtga	Transgenic construction
pCAMBIA1300-CLG1-F	ggtacccggggatccATGGAGAAAATCGAGAGGC	Transgenic construction
pCAMBIA1300-CLG1-R	tgcctgcaggtcgacTTAATCTGATGTTGAACAATC	Transgenic construction
pCAMBIA1300-cGW6a-F	CGGGATCCggagcggagcacgcgacgatg	Transgenic construction
pCAMBIA1300-cGW6a-R	AACTGCAGttagaactcgcgggggtcgac	Transgenic construction
pCAMBIA1300-nGW6a-F	cggaattcATGGTGGAGACGACGACGATGATGA	Transgenic construction
pCAMBIA1300-nGW6a-R	cgggatccTTACCTCGCCACGCACCACTCCTCCGCC	Transgenic construction
cr-gw6a-F	CGAAGAAGAAGAAGGCGAGC	CRISPR analysis
cr-gw6a-R	CCGAGGGTGAGCTTGTGT	CRISPR analysis
pSUPER-OsHDR3-F	ATCGACTCTAGAAAGCTTATGGCCTACTCCTCACGGTCT	Spilt-LUC
pSUPER-OsHDR3-R	GGTACCGGATCCACTAGTCACAGGAAAGCCTCCGGTTAG	Spilt-LUC
pSUPER-GW2-F	ATCGACTCTAGAAAGCTTATGGGGAACAGGATAGGGGGG	Spilt-LUC
pSUPER-GW2-R	GGTACCGGATCCACTAGTCAACCATGCCAACCCTTG	Spilt-LUC
nLUC-GW6a-F	CGGGGGACGAGCTCGGTACCATGGTGGAGACGACGACGATGA	Spilt-LUC
nLUC-GW6a-R	GCGTACGAGATCTGGTCGACGAACTCGCGGGGGTCGACGAAGA	Spilt-LUC
cLUC-CLG1-F	ACGCGTCCCGGGGCGGTACCATGGAGAAAATCGAGAGGCAC	Spilt-LUC
cLUC-CLG1-R	CGAAAGCTCTGCAGGTCGACTTAATCTGATGTTGAACAATC	Spilt-LUC
cLUC-GW2-F	ACGCGTCCCGGGGCGGTACCATGGGGAACAGGATAGGGGGG	Spilt-LUC
cLUC-GW2-R	CGAAAGCTCTGCAGGTCGACCTACAACCATGCCAACCCTTG	Spilt-LUC
cLUC-OsHDR3-F	ACGCGTCCCGGGGCGGTACCATGGCCTACTCCTCACGGTCT	Spilt-LUC
cLUC-OsHDR3-R	CGAAAGCTCTGCAGGTCGACTTACACAGGAAAGCCTCCGGTTAG	Spilt-LUC
ACTIN-F	CCACTATGTTCCCTGGCATT	RT-PCR
ACTIN-R	GTACTCAGCCTTGGCAATCC	RT-PCR
CLG1-RT-F	GGCACTTCAAAAATGAGGAAACAAA	qPCR
CLG1-RT-R	ACTTCAACGGTATGACACAGAGACT	qPCR
GW6a-RT-F	GAAGGCGAGCATGTCTCTCTGCG	qPCR/RT-PCR
GW6a-RT-R	GGCGACCTTCACGAATGGCTTC	qPCR/RT-PCR
OsMAPK6-RT-F	AGACTTGAAGCCCAGCAACCT	qPCR
OsMAPK6-RT-R	AGTTCCGGTGCCCTATACCAT	qPCR
UBQ5-F	aaggcgaagatccaggacaa	qPCR
UBQ5-R	CTTCTGCTTCTTGGGCTTGG	qPCR
OsWRKY53-RT-F	TCTCCTTCCACACCAACTCC	qPCR
OsWRKY53-RT-R	cttcctccagttgtacccgt	qPCR
OsERF64-RT-F	tcaacttcccttccgctacc	qPCR
OsERF64-RT-R	CGGGCTCGTACTTGATGGA	qPCR
