# Supplementary material for: OsMAPK6 phosphorylation and CLG1 ubiquitylation of GW6a non-additively enhance rice grain size through stabilization of the substrate
Source: Nat Commun. 2024 May 21;15:4300. doi: 10.1038/s41467-024-48786-0 (PMC11109111; doi:10.1038/s41467-024-48786-0)
Supplement: Supplementary file 5 — Source data [file 41467_2024_48786_MOESM5_ESM.xlsx]

## Sheet: Fig. 1
Fig. 1a
Fig. 1b
Fig. 1d
Fig. 1e

## Sheet: Fig. 2
Fig. 2a
Fig. 2b
Fig. 2c
Fig. 2d
Fig. 2e
Fig. 2g
Fig. 2h
Fig. 2i

## Sheet: Fig. 3
Fig. 3a
Fig. 3b
Fig. 3c
Fig. 3d
Fig. 3e
Fig. 3f
Fig. 3g

## Sheet: Fig. 4
Fig. 4a
Fig. 4b
Fig. 4c
Fig. 4d
Fig. 4e
Fig. 4f
Fig. 4g
	The relative gray values analysis of GW6a
		1	2	3
	time (min)	anti-Myc	anti-Myc	anti-Myc
	0	1	1	1	CA-OsMAPK6-GFP+GW6a-Myc
	40	1.03736	0.965954	0.974512
	80	0.506204	0.638912	0.722856
	120	0.431224	0.448764	0.522058
	0	1	1	1	DN-OsMAPK6-GFP+GW6a-Myc
	40	0.514636	0.493949	0.486227
	80	0.139947	0.118055	0.106215
	120	0.069655	0.07946	0.06831
Fig. 4h
Fig. 4i
	The relative gray values analysis of GW6a
		1	2	3
	time (min)	anti-Myc	anti-Myc	anti-Myc
	0	1	1	1	GFP+GW6a-Myc
	10	0.815413	0.84322	0.814476
	20	0.198325	0.231113	0.221067
	30	0.089015	0.095552	0.150371
	0	1	1	1	CLG1-GFP+GW6a-Myc
	10	0.941142	0.975172	0.935684
	20	0.672273	0.73913	0.704605
	30	0.162886	0.241157	0.235164
	0	1	1	1	CLG1△R-GFP+GW6a-Myc
	10	0.632591	0.699095	0.622611
	20	0.128307	0.117334	0.148373
	30	0.020242	0.035488	0.031823
Fig. 4j
Fig. 4k

## Sheet: Fig. 5
Fig. 5b
	Relative transcriptional level of genes
		ZH11			OE-CA-OsMAPK6			OE-CA-OsMAPK6/OE-GW6a-Myc-1			OE-GW6a-Myc-1
	OsMAPK6	0.887624	1.18218	0.95299	4.42985	4.52353	5.09349	2.77898	3.13343	2.98257	0.931205	0.858506	0.799429
	GW6a	1.22638	0.787389	1.03558	1.09671	1.10218	1.13953	426.378	413.502	445.293	646.583	589.76	627.802
	P value				4.17024e-05			6.79102e-05			0.105396
	P value				0.246418			6.51537e-07			1.57347e-06
Fig. 5c
		GL (mm)				AVE	TTEST
	ZH11	7.41667	7.58333	7.58333	7.5	7.52083
	OE-CA-OsMAPK6	9.08333	9.08333	9.08333	8.91667	9.04167	9.82532e-08	0.202216
	OE-CA-OsMAPK6/OE-GW6a-Myc-1	9	8.91667	8.91667	8.91667	8.9375	3.41465e-08	0.188366
	OE-GW6a-Myc-1	7.91667	8	7.91667	7.91667	7.9375	4.48647e-05	0.0554017
		GW (mm)										AVE	TTEST
	ZH11	3.5	3.45	3.45	3.5	3.45	3.45	3.6	3.4	3.45	3.4	3.465
	OE-CA-OsMAPK6	3.5	3.35	3.4	3.45	3.5	3.5	3.4	3.65	3.5	3.5	3.475	0.36621
	OE-CA-OsMAPK6/OE-GW6a-Myc-1	3.3	3.35	3.3	3.25	3.3	3.45	3.35	3.45	3.4	3.3	3.345	7.29471e-05	-0.034632
	OE-GW6a-Myc-1	3.5	3.5	3.6	3.45	3.6	3.5	3.45	3.6	3.45	3.4	3.505	0.0737254
		GT (mm)										AVE	TTEST
	ZH11	2.3	2.3	2.3	2.4	2.3	2.3	2.3	2.45	2.4	2.4	2.345
	OE-CA-OsMAPK6	2.3	2.4	2.4	2.35	2.4	2.55	2.4	2.4	2.4	2.35	2.395	0.044381
	OE-CA-OsMAPK6/OE-GW6a-Myc-1	2.5	2.5	2.45	2.5	2.4	2.35	2.5	2.5	2.5	2.35	2.455	0.000460669	0.0469083
	OE-GW6a-Myc-1	2.3	2.25	2.4	2.45	2.3	2.3	2.4	2.25	2.4	2.35	2.34	0.432764
Fig. 5d
		TGW (g)				AVE	TTEST
	ZH11	27.6	27.7	27.45		27.5833
	OE-CA-OsMAPK6	34.8	34.7	35		34.8333	1.84774e-07	0.26284
	OE-CA-OsMAPK6/OE-GW6a-Myc-1	34.1	34.9	34.1		34.3667	8.17745e-06	0.245921
	OE-GW6a-Myc-1	28.2	28.3	28.8		28.4333	0.00650173	0.0308157
Fig. 5f
	Relative transcriptional level of genes
		ZH11			OE-DN-OsMAPK6			OE-DN-OsMAPK6/OE-GW6a-Myc-2			OE-GW6a-Myc-2
	OsMAPK6	1.18508	0.968145	0.871593	2.25133	2.39467	2.12677	5.22627	4.23283	5.42475	1.20304	1.39752	1.21221
	GW6a	NA	1.09234	0.915466	0.699666	0.626633	0.811445	212.444	224.437	240.541	228.285	242.424	287.438
	P value				0.00024632			0.000241567			0.0397153
	P value				0.0278426			0.000111753			0.000819121
Fig. 5g
		GL (mm)				AVE	TTEST
	ZH11	7.41667	7.58333	7.58333	7.5	7.52083
	OE-DN-OsMAPK6	6.16667	6.25	6.16667	6.16667	6.1875	4.90272e-08	-0.177285
	OE-DN-OsMAPK6/OE-GW6a-Myc-2	7.25	7.08333	7.16667	7.25	7.1875	0.000522732	-0.0443213
	OE-GW6a-Myc-2	7.75	7.83333	7.83333	7.75	7.79167	0.000568647	0.0360111
		GW (mm)										AVE	TTEST
	ZH11	3.5	3.45	3.45	3.5	3.45	3.45	3.6	3.4	3.45	3.4	3.465
	OE-DN-OsMAPK6	3.25	3.4	3.4	3.45	3.4	3.4	3.4	3.5	3.3	3.4	3.39	0.00883962	-0.021645
	OE-DN-OsMAPK6/OE-GW6a-Myc-2	3.5	3.45	3.5	3.5	3.5	3.4	3.45	3.5	3.55	3.3	3.465	0.5
	OE-GW6a-Myc-2	3.5	3.45	3.5	3.35	3.4	3.45	3.45	3.3	3.5	3.45	3.435	0.148967
		GT (mm)										AVE	TTEST
	ZH11	2.3	2.3	2.3	2.4	2.3	2.3	2.3	2.45	2.4	2.4	2.345
	OE-DN-OsMAPK6	2.35	2.25	2.25	2.3	2.35	2.3	2.25	2.3	2.2	2.35	2.29	0.0205543
	OE-DN-OsMAPK6/OE-GW6a-Myc-2	2.4	2.4	2.35	2.4	2.4	2.5	2.35	2.4	2.35	2.3	2.385	0.0654721
	OE-GW6a-Myc-2	2.3	2.4	2.4	2.4	2.45	2.3	2.35	2.5	2.5	2.4	2.4	0.0383902
Fig. 5h
		TGW (g)				AVE	TTEST
	ZH11	27.6	27.7	27.45		27.5833
	OE-DN-OsMAPK6	20.3	20.6	20.4		20.4333	1.95321e-07	-0.259215
	OE-DN-OsMAPK6/OE-GW6a-Myc-2	25	25.1	25.4		25.1667	3.34543e-05	-0.0876133
	OE-GW6a-Myc-2	28.4	29	28.3		28.5667	0.00647975	0.0356495

## Sheet: Fig. 6
Fig. 6b
	Relative transcriptional level of genes
		Nip			OE-GW6a-Flag-1			OE-CLG1△R-GFP-1/OE-GW6a-Flag-1			OE-CLG1△R-GFP-1
	GW6a	1.07061	1.09478	0.853178	214.803	217.59	196.176	971.494	1039.78	986.481	2.1	NA	1.2528
	CLG1	1.01064	0.896461	1.10376	1.30004	1.0928	1.0898	18.134	17.982	18.014	9.78	9.44	8.27
	P value				3.21825e-06			5.55347e-07			0.0679896
	P value				0.0810061			1.16973e-09			2.99858e-05
Fig. 6c
		GL (mm)				AVE	TTEST
	Nip	7.58333	7.5	7.66667	7.5	7.5625
	OE-GW6a-Flag-1	8.08333	8.08333	8	8.16667	8.08333	3.00744e-05	0.0688705
	OE-CLG1△R-GFP-1/OE-GW6a-Flag-1	7.83333	7.75	7.66667	7.75	7.75	0.00584796	0.0247934
	OE-CLG1△R-GFP-1	7.25	7.33333	7.33333	7.33333	7.3125	0.000719761	-0.0330579
		GW (mm)												AVE	TTEST
	Nip	3.35	3.1	3.25	3.15	3.25	3	3.25	3.1	3.2	3.2	3.15	3.15	3.17917
	OE-GW6a-Flag-1	3.45	3.5	3.3	3.35	3.2	3.45	3.35	3.2	3.25	3.2	3.3	3.3	3.32083	0.000886155	0.0445609
	OE-CLG1△R-GFP-1/OE-GW6a-Flag-1	3.2	3.2	3.2	3.15	3.05	3.1	3.25	3.2	3.1	3.25	3.1	3.1	3.15833	0.26554
	OE-CLG1△R-GFP-1	3.1	3.05	3.05	3.2	3.1	3.2	3.15	3.1	3.1	3.05	3.05	NA	3.10455	0.0152119
		GT (mm)												AVE	TTEST
	Nip	2.25	2.2	2.3	2.2	2.3	2.2	2.15	2.3	2.25	2.2	2.2	2.2	2.22917
	OE-GW6a-Flag-1	2.5	2.35	2.4	2.35	2.3	2.45	2.3	2.3	2.3	2.4	2.35	2.35	2.3625	5.25291e-06	0.0598131
	OE-CLG1△R-GFP-1/OE-GW6a-Flag-1	2.35	2.35	2.25	2.25	2.2	2.25	2.3	2.3	2.3	2.45	2.2	2.2	2.28333	0.0243666
	OE-CLG1△R-GFP-1	2.1	2.25	2.2	2.2	2.3	2.1	2.2	2.25	2.2	2.15	2.1	NA	2.18636	0.0480495
Fig. 6d
		TGW (g)				AVE	TTEST
	Nip	24.9	24.8	24.2	24.3	24.55
	OE-GW6a-Flag-1	26.7	28	28.7	25.9	27.325	0.00271661	0.113035
	OE-CLG1△R-GFP-1/OE-GW6a-Flag-1	24.3	25.6	25.7	26.1	25.425	0.0434373	0.0356415
	OE-CLG1△R-GFP-1	22.9	22.25	22.95	NA	22.7	0.000603285	-0.0753564
Fig. 6f
	Relative transcriptional level of genes
		Nip			OE-GW6a-Flag-2			CLG1p-CLG1-GFP-1/OE-GW6a-Flag-2			CLG1p-CLG1-GFP-1
	GW6a	1.07061	1.09478	0.853178	214.803	217.59	196.176	586.87	570.068	415.471	1.17806	1.24651	0.750853
	CLG1	1.01064	0.896461	1.10376	1.30004	1.0928	1.0898	1.97673	1.81226	1.88721	1.29522	1.36046	1.19749
	P value				3.21825e-06			0.000330351			0.388811
	P value				0.0810061			0.000157126			0.0106458
Fig. 6g
		GL (mm)				AVE	TTEST
	Nip	7.75	7.58333	7.58333	7.58333	7.625
	OE-GW6a-Flag-2	7.83333	7.91667	7.83333	7.91667	7.875	0.0010112	0.0327869
	CLG1p-CLG1-GFP-1/OE-GW6a-Flag-2	7.75	7.91667	7.91667	7.83333	7.85417	0.003672	0.0300547
	CLG1p-CLG1-GFP-1	8.08333	7.91667	7.91667	7.83333	7.9375	0.00172236	0.0409836
		GW (mm)												AVE	TTEST
	Nip	3.45	3.5	3.5	3.4	3.5	3.5	3.25	3.45	3.45	3.45			3.445
	OE-GW6a-Flag-2	3.45	3.4	3.5	3.55	3.55	3.55	3.35	3.45	3.5	3.35			3.465	0.284984	0.00580552
	CLG1p-CLG1-GFP-1/OE-GW6a-Flag-2	3.35	3.55	3.45	3.35	3.3	3.5	3.35	3.45	3.435	3.4	3.55	3.4	3.42375	0.267987
	CLG1p-CLG1-GFP-1	3.5	3.55	3.6	3.45	3.45	3.6	3.5	3.5	3.45	3.55			3.515	0.0164095
		GT (mm)												AVE	TTEST
	Nip	2.05	2.05	2.15	2.25	2.3	2.25	2.2	2.35	2.3	2.3			2.22
	OE-GW6a-Flag-2	2.4	2.3	2.35	2.4	2.3	2.3	2.35	2.2	2.3	2.4			2.33	0.00567742	0.0495495
	CLG1p-CLG1-GFP-1/OE-GW6a-Flag-2	2.1	2.2	2.3	2.25	2.3	2.2	2.3	2	2.2	2.2	2.1	2.3	2.20417	0.358817
	CLG1p-CLG1-GFP-1	2.2	2.25	2.1	2.2	2.15	2.2	2.15	2.2	2.1	2.3	2.15		2.18182	0.158489
Fig. 6h
		TGW (g)				AVE	TTEST
	Nip	25.4	24.4	24	23.7	24.375
	OE-GW6a-Flag-2	26	27.2	26.1	26	26.325	0.00307307	0.08
	CLG1p-CLG1-GFP-1/OE-GW6a-Flag-2	25.8	25.9	25.7	25.6	25.75	0.00531595	0.0564103
	CLG1p-CLG1-GFP-1	25.5	26	26.9	26.4	26.2	0.00426899	0.0748718

## Sheet: Fig. 7
Fig. 7b
		GL (mm)				AVE	TTEST
	（1）	7.41667	7.58333	7.58333	7.5	7.52083
	（2）	7.91667	7.75	7.75	7.91667	7.83333	0.00122616	0.0415513
	（3）	9.08333	9.08333	9.08333	8.91667	9.04167	9.82532e-08	0.202216
	（4）	7.83333	7.83333	7.91667	7.83333	7.85417	0.000155627	0.0443213
	（5）	9.16667	9.08333	9	9.08333	9.08333	4.73285e-08	0.207756
	（6）	9.16667	9.16667	9.08333	9.16667	9.14583	1.50483e-08	0.216067
	（7）	7.91667	7.91667	8	7.83333	7.91667	0.000140089	0.0526316
	（8）	8.83333	8.83333	8.75	8.91667	8.83333	1.33739e-07	0.174515
		GW (mm)													AVE	TTEST
	（1）	3.5	3.45	3.45	3.5	3.45	3.45	3.6	3.4	3.45	3.4	3.5	3.45		3.46667
	（2）	3.5	3.5	3.5	3.5	3.4	3.4	3.35	3.5	3.5	3.6	3.5	3.45	3.4	3.46923	0.458344
	（3）	3.5	3.35	3.4	3.45	3.5	3.5	3.4	3.65	3.5	3.5	3.45	3.45	3.45	3.46923	0.460605
	（4）	3.35	3.4	3.7	3.5	3.35	3.5	3.5	3.5	3.5	3.5	3.4	3.55		3.47917	0.349275
	（5）	3.5	3.8	3.6	3.5	3.6	3.65	3.7	3.6	3.65	3.6	3.65	3.75		3.63333	6.76194e-06	0.0480769
	（6）	3.5	3.5	3.4	3.5	3.6	3.4	3.5	3.35	3.65	3.65	3.45	3.55	3.45	3.5	0.145626
	（7）	3.5	3.6	3.55	3.55	3.55	3.5	3.45	3.4	3.5	3.35	3.45	3.35		3.47917	0.330185
	（8）	3.4	3.35	3.35	3.5	3.45	3.4	3.4	3.35	3.45	3.5	3.4	3.45		3.41667	0.0162381
		GT (mm)														AVE	TTEST
	（1）	2.25	2.4	2.3	2.3	2.3	2.4	2.3	2.3	2.3	2.45	2.4	2.4	2.4	2.4	2.35
	（2）	2.3	2.4	2.35	2.3	2.4	2.3	2.3	2.3	2.5	2.35	2.45	2.35	2.3		2.35385	0.438605
	（3）	2.3	2.4	2.4	2.35	2.4	2.55	2.4	2.4	2.4	2.35	2.35	2.4	2.35		2.38846	0.0549862
	（4）	2.4	2.35	2.4	2.3	2.3	2.5	2.3	2.35	2.25	2.4	2.4	2.35			2.35833	0.372303
	（5）	2.5	2.4	2.6	2.6	2.55	2.55	2.5	2.5	2.65	2.6	2.65	2.65			2.5625	2.56262e-08	0.0904255
	（6）	2.3	2.4	2.45	2.4	2.45	2.4	2.3	2.45	2.55	2.35	2.45	2.35	2.5		2.41154	0.0135491
	（7）	2.15	2.4	2.4	2.35	2.35	2.3	2.3	2.35	2.3	2.45	2.5	2.25			2.34167	0.393476
	（8）	2.35	2.45	2.35	2.4	2.35	2.5	2.4	2.35	2.5	2.5	2.45	2.4			2.41667	0.00567697	0.0283688
Fig. 7c
		TGW (g)				AVE	TTEST
	（1）	27.6	27.7	27.45		27.5833
	（2）	28.2	28.8	28.6		28.5333	0.00379836	0.0344411
	（3）	34.8	34.7	35		34.8333	1.84774e-07	0.26284
	（4）	30.3	29.3	29.8		29.8	0.000868574	0.0803625
	（5）	35.1	35.7	35.1		35.3	1.72574e-06	0.279758
	（6）	34.3	35.5	36.2		35.3333	7.87436e-05	0.280967
	（7）	30.5	30.3	29.3		30.0333	0.00146363	0.0888218
	（8）	32.6	32.3	32.9		32.6	5.84003e-06	0.181873
Fig. 7d
Fig. 7e
Fig. 7f

## Sheet: Fig. 8
Fig. 8c
	Relative expression of OsERF64
	（1）	（2）	（1）	（3）	（1）	（4）
	1.13978	4.46702	1.13978	12.3206	0.977116	3.63318
	1.04221	NA	1.04221	10.9447	1.1119	4.13209
	0.841827	3.70771	0.841827	9.82782	0.920424	3.77788
Fig. 8d
	Relative expression of OsWRKY53
	（1）	（2）	（1）	（3）	（1）	（4）
	1.01201	2.38467	1.01201	8.04615	1.00706	16.7247
	0.98694	2.71613	0.98694	8.03261	1.0539	17.5784
	1.00121	2.74467	1.00121	8.49824	0.942203	17.7957
Fig. 8e
	Relative expression of OsERF64
	（5）	（6）	（7）	（8）	（9）	（10）	（11）	（12）
	1.02111	4.11777	9.53695	11.5622	20.1853	10.6015	9.08251	9.67339
	0.961981	3.68471	10.722	9.83375	16.874	10.9015	8.45807	9.48449
	1.01803	3.90139	9.26106	10.7934	16.6729	NA	8.24115	9.58942
Fig. 8f
	Relative expression of OsWRKY53
	（5）	（6）	（7）	（8）	（9）	（10）	（11）	（12）
	0.991329	7.12992	26.012	6.26083	19.1711	9.99249	7.75838	8.52688
	0.93227	7.21922	23.0824	7.32806	20.8243	9.33242	8.52094	9.70913
	1.08203	7.25618	26.5626	7.97038	20.3499	9.96847	9.62243	8.93918
Fig. 8g
	Relative expression of OsERF64
	Myc	GW6a-Myc	GW6a-Myc+CA-OsMAPK6-GFP	GW6a-Myc+CLG1-GFP	GW6a-Myc+CA-OsMAPK6-GFP+CLG1-GFP
	1.08051	1.33919	1.27347	1.58835	1.49566
	1.02738	1.2222	1.5532	1.2763	1.42513
	0.900821	1.20385	NA	1.71721	1.65636
Fig. 8h
	Relative expression of OsWRKY53
	Myc	GW6a-Myc	GW6a-Myc+CA-OsMAPK6-GFP	GW6a-Myc+CLG1-GFP	GW6a-Myc+CA-OsMAPK6-GFP+CLG1-GFP
	1.05209	1.23304	1.04737	NA	2.31516
	1.0587	1.21089	1.41963	1.40544	2.8517
	0.897789	1.31738	1.57579	1.30442	3.08256

## Sheet: Supplementary Fig. 2
Supplementary Fig. 2b
	Relative transcriptional level of GW6a
	Nip	OE-GW6a-Flag-1	OE-GW6a-Flag-2	OE-HA-nGW6a-1	OE-HA-nGW6a-2	OE-HA-cGW6a-1	OE-HA-cGW6a-2
	0.95	333.29	282.59	181.27	215.7	1132.65	622.49
	0.92	326.44	297.12	186.07	226.12	1178.3	684.47
	1.14	356.28	294.1	194.82	240.2	1273.06	681.54
Supplementary Fig. 2c
		GL (mm)				AVE	TTEST
	Nip	7.5	7.41667	7.5	7.41667	7.45833
	OE-GW6a-Flag-1	7.75	7.83333	7.83333	7.83333	7.8125	1.56871e-05	0.047486
	OE-GW6a-Flag-2	7.75	7.91667	7.75	7.66667	7.77083	0.000818426	0.0418994
	OE-HA-nGW6a-1	8.66667	8.66667	8.75	8.66	8.68583	1.09357e-08	0.164581
	OE-HA-nGW6a-2	8.66667	8.5	8.5	8.58333	8.5625	1.85104e-07	0.148045
	OE-HA-cGW6a-1	7.91667	8	7.83333	7.83333	7.89583	4.13791e-05	0.0586592
	OE-HA-cGW6a-2	7.91667	7.83333	7.91667	7.83333	7.875	9.02135e-06	0.0558659
		GW (mm)										AVE	TTEST
	Nip	3.45	3.5	3.5	3.4	3.5	3.5	3.25	3.6	3.45	3.45	3.46
	OE-GW6a-Flag-1	3.55	3.4	3.5	3.5	3.5	3.45	3.5	3.45	3.45	3.5	3.48	0.246238	0.00578035
	OE-GW6a-Flag-2	3.4	3.5	3.3	3.5	3.45	3.35	3.45	3.3	3.4	3.35	3.4	0.0445481	-0.017341
	OE-HA-nGW6a-1	3.5	3.5	3.6	3.65	3.65	3.55	3.6	3.8	3.6	3.65	3.61	0.000241821	0.0433526
	OE-HA-nGW6a-2	3.6	3.6	3.5	3.65	3.7	3.7	3.65	3.7	3.55	3.7	3.635	1.67304e-05	0.050578
	OE-HA-cGW6a-1	3.6	3.45	3.45	3.55	3.5	3.45	3.55	3.55	3.6	3.55	3.525	0.0242432	0.0187861
	OE-HA-cGW6a-2	3.5	3.5	3.55	3.55	3.6	3.55	3.45	3.65	3.5	3.6	3.545	0.0063807	0.0245665
		GT (mm)										AVE	TTEST
	Nip	2.05	2.05	2.15	2.25	2.3	2.25	2.2	2.35	2.3	2.3	2.22
	OE-GW6a-Flag-1	2.4	2.4	2.4	2.3	2.2	2.35	2.4	2.4	2.2	2.4	2.345	0.00202962	0.0563063
	OE-GW6a-Flag-2	2.25	2.25	2.25	2.4	2.3	2.35	2.2	2.45	2.3	2.3	2.305	0.0169523	0.0382883
	OE-HA-nGW6a-1	2.1	2.3	2.25	2.1	2.4	2.1	2.1	2.15	2.3	2.35	2.215	0.456656	-0.00225225
	OE-HA-nGW6a-2	2.4	2.45	2.3	2.2	2.05	2.45	2.35	2.15	2.2	2.15	2.27	0.165484	0.0225225
	OE-HA-cGW6a-1	2.3	2.25	2.35	2.35	2.2	2.35	2.3	2.35	2.25	2.3	2.3	0.0141623	0.036036
	OE-HA-cGW6a-2	2.3	2.25	2.4	2.3	2.35	2.35	2.35	2.25	2.4	2.35	2.33	0.0020643	0.0495495
Supplementary Fig. 2d
		TGW (g)				AVE	TTEST
	Nip	25.4	24.4	24	23.7	24.375
	OE-GW6a-Flag-1	25.8	27	26.5	26.4	26.425	0.00183056	0.0841026
	OE-GW6a-Flag-2	25	25.5	26.1	25.5	25.525	0.0189417	0.0471795
	OE-HA-nGW6a-1	28	28.8	29.6	28.2	28.65	8.39148e-05	0.175385
	OE-HA-nGW6a-2	28.9	28.8	28	29.3	28.75	3.84461e-05	0.179487
	OE-HA-cGW6a-1	26.6	26.4	27.7	27.3	27	0.000767436	0.107692
	OE-HA-cGW6a-2	28	27.3	27.6	28.2	27.775	9.75538e-05	0.139487

## Sheet: Supplementary Fig. 3
Supplementary Fig. 3b
		GL (mm)				AVE	TTEST
	ZH11	7.08333	7	7.08333	7	7.04167
	OE-nGW6a-Myc-1	7.58333	7.5	7.41667	7.58333	7.52083	2.46535e-05	0.0680474
	OE-nGW6a-Myc-2	7.5	7.5	7.5	7.41667	7.47917	4.60505e-06	0.0621302
	OE-nGW6a(S142/T186D)-Myc-1	7.58333	7.66667	7.75	7.83333	7.70833	1.42688e-05	0.0946746
	OE-nGW6a(S142/T186D)-Myc-2	8.25	8.08333	8	8.08333	8.10417	8.25432e-07	0.150888
	OE-nGW6a(S142/T186A)-Myc-1	7.25	7.25	7.41667	7	7.22917	0.0401306	0.0266273
	OE-nGW6a(S142/T186A)-Myc-2	7.16667	7.41667	7.5	7.33333	7.35417	0.00297134	0.0443787
		GW (mm)												AVE	TTEST
	ZH11	3.05	3.1	3.15	3.15	3.15	3.1	3	3	3.25	3.1	3	3	3.0875
	OE-nGW6a-Myc-1	3.15	3.05	3.15	3.1	3.15	3	3.2	3.05	3.1	3.1	3	3.05	3.09167	0.444462
	OE-nGW6a-Myc-2	2.95	3.1	2.9	3.1	2.95	2.95	3.15	3.1	3.25	3.05	3.15	3.05	3.05833	0.224979
	OE-nGW6a(S142/T186D)-Myc-1	3.2	3.15	3.15	3	3.15	3.25	3.2	3.1	3.05	3.2	3.1	3.05	3.13333	0.0808903
	OE-nGW6a(S142/T186D)-Myc-2	3.25	3.15	3.4	3.05	3.15	3.2	3.2	3.2	3.1	3.05	3.2	3.15	3.175	0.0113105
	OE-nGW6a(S142/T186A)-Myc-1	2.8	2.95	2.95	2.95	2.75	3	3.05	3	2.85	2.85	2.8	3.05	2.91667	8.16031e-05	-0.0553306
	OE-nGW6a(S142/T186A)-Myc-2	3	3.05	3	3	2.9	3.05	3	3.15	3.05	3	3.1	2.95	3.02083	0.0181146
		GT (mm)												AVE	TTEST
	ZH11	2.4	2.4	2.55	2.2	2.4	2.2	2.55	2.45	2.45	2.4	2.3	2.25	2.37917
	OE-nGW6a-Myc-1	2.15	2.2	2.25	2.25	2.25	2.1	2.4	2.25	2.15	2.25	2.25	2.15	2.22083	0.000446681	-0.0665499
	OE-nGW6a-Myc-2	2.15	2.35	2.35	2.35	2.25	2.1	2.4	2.25	2.2	2.2	2.15	2.35	2.25833	0.00669627	-0.0507881
	OE-nGW6a(S142/T186D)-Myc-1	2.1	2.2	2.15	2.2	2.15	2.15	2.2	2.15	2.1	2.05	2.1	2.25	2.15	2.41266e-06	-0.0963222
	OE-nGW6a(S142/T186D)-Myc-2	2.3	2.2	2.25	2.35	2.3	2.15	2.15	2.35	2.25	2.25	2.2	2.15	2.24167	0.00129957	-0.0577933
	OE-nGW6a(S142/T186A)-Myc-1	2.25	2.05	2.35	2.25	2.2	2.25	2.35	2.1	2	2.4	2.15	2.15	2.20833	0.00118211	-0.0718039
	OE-nGW6a(S142/T186A)-Myc-2	2.15	2.1	2.05	2.05	2.2	2.1	2.15	2.1	2.1	2.1	2.05	2.2	2.1125	2.16561e-07	-0.112084
Supplementary Fig. 3c
		TGW (g)				AVE	TTEST
	ZH11	21.6	21.8	22.2	22.2	21.95
	OE-nGW6a-Myc-1	22.5	22.5	22.5	22.8	22.575	0.00488688	0.0284738
	OE-nGW6a-Myc-2	22.1	22.2	22.6	22.4	22.325	0.0455487	0.0170843
	OE-nGW6a(S142/T186D)-Myc-1	23.4	24.6	24.4	23.6	24	0.000404196	0.0933941
	OE-nGW6a(S142/T186D)-Myc-2	25.2	26	24.4	25.8	25.35	6.24602e-05	0.154897
	OE-nGW6a(S142/T186A)-Myc-1	20.4	21.5	21.4	21.4	21.175	0.0207078	-0.0353075
	OE-nGW6a(S142/T186A)-Myc-2	20.4	21	20.8	20.8	20.75	0.000431191	-0.0546697
Supplementary Fig. 3d
	Relative transcriptional level of GW6a
		ZH11			OE-nGW6a-Myc-1			OE-nGW6a-Myc-2			OE-nGW6a(S142/T186D)-Myc-1			OE-nGW6a(S142/T186D)-Myc-2			OE-nGW6a(S142/T186A)-Myc-1			OE-nGW6a(S142/T186A)-Myc-2
	GW6a	0.576026	1.76627	0.98288	129.895	154.878	121.533	137.234	128.405	90.5746	29.1793	51.2618	51.639	365.293	352.431	348.172	185.998	197.44	287.663	65.2294	60.0538	78.1311

[truncated: 6 more sheets: Supplementary Fig. 4, Supplementary Fig. 5, Supplementary Fig. 6, Supplementary Fig. 7, Supplementary Fig. 8, Supplementary Fig. 9]
